# Supplementary material for: Data model, dictionaries, and desiderata for biomolecular simulation data indexing and sharing
Source: J Cheminform. 2014 Jan 30;6:4. doi: 10.1186/1758-2946-6-4 (PMC3915074; doi:10.1186/1758-2946-6-4)
Supplement: Additional file 2 — Results of the survey. This table presents results of the survey, based on the following Likert scale: 1 = “Not important at all”, 2 = “Not very important”, 3 = “Not sure, 4 = “Important”, 5 = “Very important”, N/A = “Not applicable”. N is the number of responses for a particular data element. The reported score is the average of points assigned by responders using the Likert scale. [file 1758-2946-6-4-S2.csv]

Data element	1	2	3	4	5	N/A	N responses	Score
Username (e.g. jthibault)	27.0% (10)	32.4% (12)	16.2% (6)	16.2% (6)	8.1% (3)	0.0% (0)	2.46	37
Full name (e.g. Julien Thibault)	7.7% (3)	5.1% (2)	7.7% (3)	30.8% (12)	48.7% (19)	0.0% (0)	4.08	39
Institution Name (e.g. University of Utah)	13.2% (5)	7.9% (3)	7.9% (3)	42.1% (16)	28.9% (11)	0.0% (0)	3.66	38
E-mail (e.g. julien.thibault@utah.edu)	7.7% (3)	7.7% (3)	10.3% (4)	41.0% (16)	30.8% (12)	2.6% (1)	3.82	39
Publication that is related to the current experiment (e.g. URL, DOI)	0.0% (0)	5.1% (2)	10.3% (4)	33.3% (13)	48.7% (19)	2.6% (1)	4.29	39
Publication that is based on the results of this run (e.g. URL, DOI)	0.0% (0)	5.1% (2)	0.0% (0)	38.5% (15)	53.8% (21)	2.6% (1)	4.45	39
Resource domain (e.g. kraken (NICS), CHPC (Utah))	12.8% (5)	35.9% (14)	20.5% (8)	23.1% (9)	7.7% (3)	0.0% (0)	2.77	39
Operating system (e.g. Linux, Windows NT)	10.3% (4)	30.8% (12)	10.3% (4)	33.3% (13)	15.4% (6)	0.0% (0)	3.13	39
Hardware architecture (e.g. x86, PowerPC)	5.1% (2)	28.2% (11)	5.1% (2)	46.2% (18)	15.4% (6)	0.0% (0)	3.38	39
GPU-accelerated (yes/no)	7.7% (3)	17.9% (7)	12.8% (5)	38.5% (15)	23.1% (9)	0.0% (0)	3.51	39
Execution time (e.g. 35h)	7.7% (3)	25.6% (10)	12.8% (5)	30.8% (12)	23.1% (9)	0.0% (0)	3.36	39
Software name (e.g. AMBER, NAMD, CHARMM, Gaussian, NWChem)	0.0% (0)	0.0% (0)	0.0% (0)	10.3% (4)	87.2% (34)	2.6% (1)	4.89	39
Software version (e.g. 1.0, 11, alpha, beta)	0.0% (0)	5.1% (2)	0.0% (0)	15.4% (6)	76.9% (30)	2.6% (1)	4.68	39
Composition of the solvent (e.g. Water, Na+)	0.0% (0)	2.6% (1)	2.6% (1)	17.9% (7)	74.4% (29)	2.6% (1)	4.68	39
Number of water molecules in the system	2.6% (1)	5.1% (2)	0.0% (0)	30.8% (12)	56.4% (22)	5.1% (2)	4.41	39
Number of atoms in the system	0.0% (0)	2.6% (1)	2.6% (1)	23.1% (9)	69.2% (27)	2.6% (1)	4.63	39
Number of ions in the system	0.0% (0)	7.7% (3)	2.6% (1)	23.1% (9)	61.5% (24)	5.1% (2)	4.46	39
Molecule type (e.g. Protein, RNA, DNA, chemical compound, nano-particle)	2.6% (1)	2.6% (1)	2.6% (1)	12.8% (5)	76.9% (30)	2.6% (1)	4.63	39
Molecule name (e.g. Alanine, Sucrose, Tamoxifen)	2.6% (1)	5.1% (2)	5.1% (2)	30.8% (12)	53.8% (21)	2.6% (1)	4.32	39
Sequence (Amino-acid or nucleotide sequence)	2.6% (1)	0.0% (0)	2.6% (1)	38.5% (15)	53.8% (21)	2.6% (1)	4.45	39
Reference structure (e.g. PDB:1BIV, PubChem:2733526)	0.0% (0)	0.0% (0)	2.6% (1)	33.3% (13)	61.5% (24)	2.6% (1)	4.61	39
Molecular formula (e.g. C26H29NO)	2.6% (1)	17.9% (7)	10.3% (4)	35.9% (14)	30.8% (12)	2.6% (1)	3.76	39
Molecular weight (e.g. 371.51456 g/mol)	2.6% (1)	41.0% (16)	17.9% (7)	23.1% (9)	12.8% (5)	2.6% (1)	3.03	39
General method name (e.g. Molecular dynamics, QM, Coarse-grain Dynamics, QM/MM)	0.0% (0)	0.0% (0)	0.0% (0)	20.5% (8)	76.9% (30)	2.6% (1)	4.79	39
Method reference citation (e.g. DOI, URL)	5.1% (2)	20.5% (8)	20.5% (8)	23.1% (9)	28.2% (11)	2.6% (1)	3.5	39
Whether the method simulate the dynamics of the system (Yes / No)	2.6% (1)	5.1% (2)	20.5% (8)	30.8% (12)	38.5% (15)	2.6% (1)	4	39
Type of boundary conditions (Periodic, non-periodic)	0.0% (0)	2.6% (1)	7.7% (3)	15.4% (6)	71.8% (28)	2.6% (1)	4.61	39
Whether the run has converged (yes/no)	7.7% (3)	5.1% (2)	17.9% (7)	20.5% (8)	41.0% (16)	7.7% (3)	3.89	39
Convergence criteria (e.g. 10^-3)	7.7% (3)	10.3% (4)	12.8% (5)	20.5% (8)	43.6% (17)	5.1% (2)	3.86	39
Representation of the solvent (implicit, explicit, in vacum)	2.6% (1)	0.0% (0)	2.6% (1)	15.4% (6)	76.9% (30)	2.6% (1)	4.68	39
Force field (e.g. AMBER FF 99, GROMOS 43A1 , ReaxFF)	0.0% (0)	0.0% (0)	0.0% (0)	12.8% (5)	84.6% (33)	2.6% (1)	4.87	39
Force field type (e.g. classical, polarizable, reactive)	0.0% (0)	2.6% (1)	2.6% (1)	35.9% (14)	56.4% (22)	2.6% (1)	4.5	39
Unit shape (e.g. cuboid, octahedron, cap, shell)	0.0% (0)	20.5% (8)	10.3% (4)	30.8% (12)	35.9% (14)	2.6% (1)	3.84	39
Ensemble type (e.g. NVE, NVT, NPT, Generalized)	0.0% (0)	7.7% (3)	5.1% (2)	25.6% (10)	59.0% (23)	2.6% (1)	4.39	39
Barostat (e.g. Andersen, Berendsen, Parrinello-Rahman)	2.6% (1)	18.4% (7)	2.6% (1)	36.8% (14)	36.8% (14)	2.6% (1)	3.89	38
Barostat time constant (e.g. 1000 fs)	2.6% (1)	20.5% (8)	7.7% (3)	41.0% (16)	25.6% (10)	2.6% (1)	3.68	39
Thermostat (e.g. Berendsen, Nose, Nose-Poincare)	2.6% (1)	13.2% (5)	7.9% (3)	36.8% (14)	36.8% (14)	2.6% (1)	3.95	38
Thermostat time constant (e.g. 100 fs)	2.6% (1)	17.9% (7)	7.7% (3)	43.6% (17)	25.6% (10)	2.6% (1)	3.74	39
Molecular mechanics integrator (e.g. Euler, Runge-Kutta, Verlet, Leapfrog)	2.6% (1)	28.2% (11)	7.7% (3)	38.5% (15)	20.5% (8)	2.6% (1)	3.47	39
Constraint algorithm (e.g. LINCS, RATTLE, SHAKE, SETTLE)	2.6% (1)	17.9% (7)	7.7% (3)	41.0% (16)	28.2% (11)	2.6% (1)	3.76	39
Electrostatics modeling (e.g. Cutoff, Classic ewald, PME, reaction field)	0.0% (0)	7.9% (3)	7.9% (3)	18.4% (7)	63.2% (24)	2.6% (1)	4.41	38
Time step length (e.g. 1 picosecond)	2.6% (1)	7.7% (3)	5.1% (2)	33.3% (13)	48.7% (19)	2.6% (1)	4.21	39
Total simulated time (e.g. 450 picoseconds)	0.0% (0)	0.0% (0)	0.0% (0)	23.1% (9)	74.4% (29)	2.6% (1)	4.76	39
Category of QM method (e.g. Hartree-Fock, Moeller-Plesset, DFT, Configuration Interaction)	0.0% (0)	0.0% (0)	5.1% (2)	7.7% (3)	76.9% (30)	10.3% (4)	4.8	39
Level of theory (e.g. SCF, MP2, MP4, CCSD(T))	0.0% (0)	0.0% (0)	5.1% (2)	2.6% (1)	82.1% (32)	10.3% (4)	4.86	39
Basis set (e.g. STO-3G, 6-31++G*, cc-pCDVZ)	0.0% (0)	0.0% (0)	7.7% (3)	5.1% (2)	76.9% (30)	10.3% (4)	4.77	39
Basis set family (e.g. minimal, Pople, correlation consistent)	2.6% (1)	17.9% (7)	17.9% (7)	20.5% (8)	30.8% (12)	10.3% (4)	3.66	39
