# Supplementary material for: Data model, dictionaries, and desiderata for biomolecular simulation data indexing and sharing
Source: J Cheminform. 2014 Jan 30;6:4. doi: 10.1186/1758-2946-6-4 (PMC3915074; doi:10.1186/1758-2946-6-4)
Supplement: Additional file 6 — Table representing the force field dictionary. This table lists common parameter sets available for popular MD software packages. Each entry in the table is described through an ID (ID), a name (TERM), a description (DESCRIPTION), a possible list of citations (CITATION), a force field type ID (TYPE_ID), and whether the force field is coarse grain or not (IS_COARSE_GRAIN). [file 1758-2946-6-4-S6.csv]

ID	TERM	DESCRIPTION	CITATION	TYPE_ID	IS_COARSE_GRAIN
1	AMBER FF94	AMBER FF94 force field	Cornell et al. (1995), JACS 117, 5179-5197	1	0
2	AMBER FF96	AMBER FF96 force field	Kollman (1996), Acc. Chem. Res. 29, 461-469	1	0
3	AMBER FF99	AMBER FF99 force field	Wang, J.; Cieplak, P.; Kollman, P.A. How well does a restrained electrostatic potential (RESP) model perform in calculating conformational energies of organic and biological molecules? J. Comput. Chem., 2000, 21, 1049-1074.	1	0
4	AMBER FF99SB	AMBER FF99SB force field ('Stony Brook' modifications to FF99 backbone torsions)	Hornak et. al (2006). Proteins 65, 712-725	1	0
5	AMBER FF99SB ILDN	AMBER FF99SB force field with modifications on the Chi1 torsion potentials	Lindorff-Larsen, Kresten, et al. 'Improved side-chain torsion potentials for the Amber ff99SB protein force field.' Proteins: Structure, Function, and Bioinformatics 78.8 (2010): 1950-1958.	1	0
6	AMBER FF99 phi	AMBER FF99 phi force field ('Sorin/Pande' modifications to FF99 backbone torsions)	Sorin, Eric J., and Vijay S. Pande. 'Exploring the helix-coil transition via all-atom equilibrium ensemble simulations.' Biophysical Journal 88.4 (2005): 2472-2493.	1	0
7	AMBER FF99bsc0	AMBER FF99bsc0 force field ('Barcelona' changes to FF99 for nucleic acids)	Perez A, Marchan I, Svozil D, Sponer J, Cheatham TE III., Laughton CA, Orozco M. Refinement of the AMBER force field for nucleic acids: improving the description of alpha/gamma conformers. Biophys. J. 2007;92:3817-3829.	1	0
8	AMBER FF02	AMBER FF02 additive (non-polarizable) force field	Wang, Z.-X.; Zhang, W.; Wu, C.; Lei, H.; Cieplak, P.; Duan, Y. Strike a Balance: Optimization of backbone torsion parameters of AMBER polarizable force field for simulations of proteins and peptides. J. Comput. Chem., 2006, 27, 781-790.	1	0
9	AMBER FF03	AMBER FF03 force field	Duan, Y.; Wu, C.; Chowdhury, S.; Lee, M.C.; Xiong, G.; Zhang, W.; Yang, R.; Cieplak, P.; Luo, R.; Lee, T. A point-charge force field for molecular mechanics simulations of proteins based on condensed-phase quantum mechanical calculations. J. Comput. Chem.,2003, 24, 1999-2012.	1	0
10	AMBER FF10	AMBER FF10 force field	AMBER Tools 10 manual. Available at: http://ambermd.org/doc10/AmberTools.pdf	1	0
11	AMBER FF12SB	AMBER FF12SB force field	AMBER Tools 12 manual. Available at: http://ambermd.org/doc12/AmberTools12.pdf	1	0
12	AMBER GAFF	General Amber Force Field (GAFF) for small molecules	Wang, J.; Wolf, R.M.; Caldwell, J.W.; Kollamn, P.A.; Case, D.A. Development and testing of a general Amber force field. J. Comput. Chem., 2004, 25, 1157-1174	1	0
13	AMBER GLYCAM 06	AMBER force field for carbohydrates and lipids	Kirschner, K.N.; Yongye, A.B.; Tschampel, S.M.; González-Outeiriño, J.; Daniels, C.R.; Foley, B.L.; Woods, R.J. GLYCAM06: A generalizable biomolecular force field. Carbohydrates. J. Comput. Chem., 2008, 29, 622�655.	1	0
14	AMBER GLYCAM 06 EP	AMBER force field for carbohydrates and lipids using lone pairs (extra points)	Kirschner, K.N.; Yongye, A.B.; Tschampel, S.M.; González-Outeiriño, J.; Daniels, C.R.; Foley, B.L.; Woods, R.J. GLYCAM06: A generalizable biomolecular force field. Carbohydrates. J. Comput. Chem., 2008, 29, 622�655.	1	0
15	AMBER AMOEBA	AMBER AMOEBA (Atomic Mutlipole Optimized Energetics for Biomolecular Applications) polarizable force field	Ponder, J.W.; Wu, C.; Ren, P.; Pande, V.S.; Chodera, J.D.; Schieders, M.J.; Haque, I.; Mobley, D.L.; Lambrecht, D.S.; DiStasio, R.A. Jr.; Head-Gordon, M.; Clark, G.N.I.; Johnson, M.E.; Head-Gordon, T. Current status of the AMOEBA polarizable force field. J. Phys. Chem. B, 2010, 114, 2549-2564.	2	0
50	CHARMM 19	CHARMM 19 force field	Reiher, III WH (1985). 'Theoretical studies of hydrogen bonding'. PhD Thesis at Harvard University.	1	0
51	CHARMM 22	CHARMM 22 force field	MacKerell, Jr. AD, et al. (1998). 'All-atom empirical potential for molecular modeling and dynamics studies of proteins'. J Phys Chem B 102 (18): 3586-3616.	1	0
52	CHARMM 27	CHARMM 27 force field	MacKerell, Jr. AD, Banavali N, Foloppe N (2001). 'Development and current status of the CHARMM force field for nucleic acids'. Biopolymers 56 (4): 257-265.	1	0
53	CHARMM 36	CHARMM 36 force field	Best, Robert B., et al. 'Optimization of the Additive CHARMM All-Atom Protein Force Field Targeting Improved Sampling of the Backbone Phi,Psi and Side-Chain Chi1 and Chi2 Dihedral Angles.' Journal of chemical theory and computation 8.9 (2012): 3257-3273.	1	0
54	CHARMM CGenFF	CHARMM General Force Field (CGenFF) for drug-like molecules	Vanommeslaeghe K, Hatcher E, Acharya C, Kundu S, Zhong S, Shim J, Darian E, Guvench O, Lopes P, Vorobyov I, Mackerell AD Jr (2009). 'CHARMM general force field: A force field for drug-like molecules compatible with the CHARMM all-atom additive biological force fields'. J Comput Chem 31 (4): 671-90.	1	0
100	OPLS	OPLS (Optimized Potential for Liquid Simulations) force field	Jorgensen WL, Tirado-Rives J (1988). 'The OPLS Force Field for Proteins. Energy Minimizations for Crystals of Cyclic Peptides and Crambin'. J. Am. Chem. Soc. 110 (6): 1657-1666.	1	0
101	OPLS-AA	OPLS (Optimized Potential for Liquid Simulations) AA (All-Atom) force field	Jorgensen WL, Tirado-Rives J (1988). 'The OPLS Force Field for Proteins. Energy Minimizations for Crystals of Cyclic Peptides and Crambin'. J. Am. Chem. Soc. 110 (6): 1657-1666.	1	0
102	OPLS-UA	OPLS (Optimized Potential for Liquid Simulations) UA (United Atom) force field	Jorgensen, W. L.; Madura, J. D.; Swenson, C. J. J. Am. Chem. Soc. 1984, 106, 6638.	1	0
103	OPLS-2001	OPLS (Optimized Potential for Liquid Simulations) force field	Jorgensen WL, Tirado-Rives J (1988). 'The OPLS Force Field for Proteins. Energy Minimizations for Crystals of Cyclic Peptides and Crambin'. J. Am. Chem. Soc. 110 (6): 1657-1666.	1	0
104	OPLS-2005	OPLS (Optimized Potential for Liquid Simulations) force field	Jorgensen WL, Tirado-Rives J (1988). 'The OPLS Force Field for Proteins. Energy Minimizations for Crystals of Cyclic Peptides and Crambin'. J. Am. Chem. Soc. 110 (6): 1657-1666.	1	0
151	GROMOS 43A1	GROMOS 43a1 force field	van Gunsteren, W. F., Billeter, S. R., Eking, A. A., Hiinenberger, P. H., Kriiger, P., Mark, A. E., Scott, W. R. P. and Tironi, I. G., ﾓBiomolecular Simulation, The GROMOS96 Manual and User Guideﾔ, vdf Hochschulverlag AG an der ETH Ziirich and BIOMOS b.v., Zurich, Groningen, 1996.	1	0
152	GROMOS 43B1	GROMOS 43b1 (vacuum) force field	van Gunsteren, W. F., Billeter, S. R., Eking, A. A., Hiinenberger, P. H., Kriiger, P., Mark, A. E., Scott, W. R. P. and Tironi, I. G., Biomolecular Simulation, The GROMOS96 Manual and User Guide, vdf Hochschulverlag AG an der ETH Ziirich and BIOMOS b.v., Zurich, Groningen, 1996.	1	0
153	GROMOS 43A2	GROMOS 43a2 force field	van Gunsteren, W. F., Billeter, S. R., Eking, A. A., Hiinenberger, P. H., Kriiger, P., Mark, A. E., Scott, W. R. P. and Tironi, I. G., 'Biomolecular Simulation, The GROMOS96 Manual and User Guide', vdf Hochschulverlag AG an der ETH Ziirich and BIOMOS b.v., Zurich, Groningen, 1996.	1	0
154	GROMOS 45A3	GROMOS 45A3 force field	Schuler, L.D., Daura, X., and van Gusteren, W.F., An improved GROMOS96 force field for aliphatic hydrocarbons in the condensed phase, Journal of Computational Chemistry 22(11), (2001), 1205-1218	1	0
155	GROMOS 45A4	GROMOS 45A4 force field	Soares, T.A., Hünenberger, P.H., Kastenholz, M.A., Kräutler, V., Lenz, T., Lins, R.D., Oostenbrink, C., and van Gunsteren, W.F., An improved nucleic acid parameter set for the GROMOS force field, Journal of Computational Chemistry, 26(7), (2005), 725-737	1	0
156	GROMOS 53A5	GROMOS 53A5 force field	Oostenbrink C., Villa, A., Mark, A.E., and van Gunsteren, W., A biomolecular force field based on the free enthalpy of hydration and solvation: the GROMOS force-field parameter sets 53A5 and 53A6, Journal of Computational Chemistry, 25, (2004), 1656-1676	1	0
157	GROMOS 53A6	GROMOS 53A6 force field	Oostenbrink C., Villa, A., Mark, A.E., and van Gunsteren, W., A biomolecular force field based on the free enthalpy of hydration and solvation: the GROMOS force-field parameter sets 53A5 and 53A6, Journal of Computational Chemistry, 25, (2004), 1656-1676	1	0
158	GROMOS 54A7	GROMOS 54A7 force field	chmid N., Eichenberger A., Choutko A., Riniker S., Winger M., Mark A. & van Gunsteren W., Definition and testing of the GROMOS force-field versions 54A7 and 54B7, European Biophysics Journal, 40(7), (2011), 843-856	1	0
159	GROMOS 54B7	GROMOS 54B7 (vacuum) force field	Schmid N., Eichenberger A., Choutko A., Riniker S., Winger M., Mark A. & van Gunsteren W., Definition and testing of the GROMOS force-field versions 54A7 and 54B7, European Biophysics Journal, 40(7), (2011), 843-856	1	0
200	TIP3P	TIP3P 3-site water model: each atom gets assigned a point charge.	Mahoney & Jorgensen (2000). J. Chem. Phys. 112, 8910-8922	1	0
201	TIP4P	TIP4P 4-site water model: a negative charge is placed on a dummy atom.	Mahoney & Jorgensen (2000). J. Chem. Phys. 112, 8910-8922	1	0
202	TIP4P-Ew	TIP4P 4-site water model for use with Ewald summation methods.	H. W. Horn, W. C. Swope, J. W. Pitera, J. D. Madura, T. J. Dick, G. L. Hura, and T. Head-Gordon. Development of an improved four-site water model for biomolecular simulations: TIP4P-Ew. J. Chem. Phys. 2004, 120, 9665-9678.	1	0
203	TIP4P/Ice	TIP4P 4-site water model for simulation of solid water ice.	J. L. F. Abascal, E. Sanz, R. Garc�a Fern�ndez, and C. Vega. A potential model for the study of ices and amorphous water: TIP4P/Ice. J. Chem. Phys. 2005, 122, 234511.	1	0
204	TIP4P/2005	TIP4P 4-site water model for simulating the entire phase diagram of condensed water.	J. L. F. Abascal and C. Vega. A general purpose model for the condensed phases of water: TIP4P/2005. J. Chem. Phys. 2005, 123, 234505.	1	0
205	TIP5P	TIP5P 5-site water model: negative charge placed on 2 dummy atoms.	Mahoney & Jorgensen (2000). J. Chem. Phys. 112, 8910-8922	1	0
206	TIP6P	TIP6P 6-site water model: combines TIP4P and TIP5P models.		1	0
207	SPC	SPC water model (Single Point Charge)	H.J.C. Berendsen, J.P.M. Postma, W.F. van Gunsteren, and J. Hermans, In Intermolecular Forces, edited by B. Pullman (Reidel, Dordrecht, 1981), p. 331.	1	0
208	SPC flexible	Flexible SPC water model (Single Point Charge)	H. J. C. Berendsen, J. R. Grigera, and T. P. Straatsma (1987). The missing term in effective pair potentials". Journal of Physical Chemistry 91: 6269-6271."	1	0
209	SPC/E	SPC water model with average polarization correction to the potential energy function	H. J. C. Berendsen, J. R. Grigera, and T. P. Straatsma. The Missing Term in Effective Pair Potentials. J. Phys. Chem 1987, 91, 6269-6271.	1	0
250	ReaxFF	Reactive force field	Van Duin, Adri CT, et al. 'ReaxFF: a reactive force field for hydrocarbons.' The Journal of Physical Chemistry A 105.41 (2001): 9396-9409.	3	0
300	Aqvist 1990	Aqvist ion force field parameter set	Aqvist, Johan. 'Ion-water interaction potentials derived from free energy perturbation simulations.' Journal of Physical Chemistry 94.21 (1990): 8021-8024.	1	0
301	Beglov/Roux 1994	Beglov/Roux ion force field parameter set	Beglov, Dmitrii, and Benoit Roux. 'Finite representation of an infinite bulk system: solvent boundary potential for computer simulations.' The Journal of chemical physics 100 (1994): 9050.	1	0
302	Joung/Cheatham 2008	Joung/Cheatham ion force field parameter set (2008)	Joung, In Suk, and Thomas E. Cheatham III. 'Determination of alkali and halide monovalent ion parameters for use in explicitly solvated biomolecular simulations.' The Journal of Physical Chemistry B 112.30 (2008): 9020-9041.	1	0
303	Allner 2012	Allner ion force field parameter set (2012)	Alln�r, Olof, Lennart Nilsson, and Alessandra Villa. 'Magnesium ion�water coordination and exchange in biomolecular simulations.' Journal of Chemical Theory and Computation 8.4 (2012): 1493-1502.	1	0
304	Merz 2013	Merz ion force field parameter set (2013)	Li, Pengfei, et al. 'Rational Design of Particle Mesh Ewald Compatible Lennard-Jones Parameters for+ 2 Metal Cations in Explicit Solvent.' Journal of Chemical Theory and Computation (2013).	1	0
350	MARTINI	Residue-based coarse-grain forcefield for biomolecular simulations	Marrink, Siewert J., et al. 'The MARTINI force field: coarse grained model for biomolecular simulations.' The Journal of Physical Chemistry B 111.27 (2007): 7812-7824.	1	1
350	OPEP 1	Optimized Potential for Efficient Structure Prediction (OPEP) version 1	Derreumaux, Philippe. 'From polypeptide sequences to structures using Monte Carlo simulations and an optimized potential.' The Journal of chemical physics 111 (1999): 2301.	1	1
351	OPEP 2	Optimized Potential for Efficient Structure Prediction (OPEP) version 2		1	1
352	OPEP 3	Optimized Potential for Efficient Structure Prediction (OPEP) version 3	Maupetit, Julien, P. Tuffery, and Philippe Derreumaux. 'A coarse-grained protein force field for folding and structure prediction.' Proteins: Structure, Function, and Bioinformatics 69.2 (2007): 394-408.	1	1
353	OPEP 4	Optimized Potential for Efficient Structure Prediction (OPEP) version 4	Chebaro, Yassmine, Samuela Pasquali, and Philippe Derreumaux. 'The Coarse-Grained OPEP Force Field for Non-Amyloid and Amyloid Proteins.' The Journal of Physical Chemistry B 116.30 (2012): 8741-8752.	1	1
