# Supplementary material for: Data model, dictionaries, and desiderata for biomolecular simulation data indexing and sharing
Source: J Cheminform. 2014 Jan 30;6:4. doi: 10.1186/1758-2946-6-4 (PMC3915074; doi:10.1186/1758-2946-6-4)
Supplement: Additional file 7 — Table representing the dictionary of computational methods. This dictionary lists “specific” methods which can be referenced within an input file for a computational task. Each entry in the table is described through an ID (ID), a name (TERM), a description (DESCRIPTION), and a possible list of citations (CITATION). [file 1758-2946-6-4-S7.csv]

ID	TERM	DESCRIPTION	CITATION
1	HF	Hartree-Fock
2	UHF	Unrestricted Hartree-Fock
3	ROHF	Restricted open-shell Hartree-Fock
4	SCF	Self-consistent field
5	MP2	Moeller-Plesset perturbation theory (second-order)
6	MP3	Moeller-Plesset perturbation theory (third-order)
7	MP4	Moeller-Plesset perturbation theory (fourth-order)
8	MP5	Moeller-Plesset perturbation theory (fifth-order)
9	CISD	Configuration interaction singles and doubles
10	CISDT	Configuration interaction singles, doubles, and triples
11	CISDTQ	Configuration interaction singles, doubles, triples, and quadruples
12	CCD	Coupled-cluster doubles
13	CCSD	Coupled-cluster singles and doubles
14	LCCD	Linearized coupled-cluster doubles
15	LCCSD	Linearized coupled-cluster singles and doubles
16	CCSDT	Coupled-cluster singles, doubles, and triples
17	CCSDTQ	Coupled-cluster singles, doubles, triples, and quadruples
18	CCSD(T)	CCSD and perturbative connected triples
19	CR-CCSD(T)	Completely renormalized CCSD(T) method
20	QCISD	Quadratic configuration interaction singles & doubles
21	QCISD(T)	Quadratic configuration interaction singles & doubles and perturbative connected triples
100	MC-SCF	Multi-configuration self-consistent field (MC-SCF)
101	CASSCF	Complete active space SCF
102	RASSCF	Restricted active space SCF
103	MR-CI(SD)	Multi-reference Configuration Interaction
104	MR-CCSD	Multi-reference Coupled-cluster method
200	PPP	Pariser-Parr-Pople
201	CNDO/2	CNDO/2
202	INDO	INDO semi-empirical method
203	NDDO	NDDO semi-empirical method
204	MINDO	MINDO semi-empirical method
205	MNDO	MNDO semi-empirical method
206	AM1	AM1 semi-empirical method
207	PM3	PM3 semi-empirical method
208	PM6	PM6 semi-empirical method
209	RM1	RM1 semi-empirical method
210	SAM1	SAM1 semi-empirical method
211	Sparkle/AM1	Sparkle/AM1 semi-empirical method
212	ZINDO	ZINDO semi-empirical method
213	SINDO	SINDO semi-empirical method
214	PM3MM	PM3MM semi-empirical method (variation of PM3)
215	PDDG	PDDG semi-empirical method (variation of PM6)
300	APBE	DFT with APBE exchange-correlation functional
301	B1LYP	DFT with B1LYP exchange-correlation functional
302	B1B95	DFT with B1B95 exchange-correlation functional	A. D. Becke, 'Density-functional thermochemistry. IV. A new dynamical correlation functional and implications for exact-exchange mixing,' J. Chem. Phys., 104 (1996) 1040-46.
303	B2PLYP	DFT with B2PLYP exchange-correlation functional
304	B3LYP	DFT with B3LYP exchange-correlation functional
305	B3LYP*	DFT with B3LYP* exchange-correlation functional
306	B3LYP-D	DFT with B3LYP-D exchange-correlation functional
307	B3P86	DFT with B3P86 exchange-correlation functional
308	B3PW91	DFT with B3PW91 exchange-correlation functional
309	B98	DFT with B98 exchange-correlation functional
310	B97-D	DFT with B97-D pure functional
311	B971	DFT with B971 exchange-correlation functional	F. A. Hamprecht, A. Cohen, D. J. Tozer, and N. C. Handy, 'Development and assessment of new exchange-correlation functionals,' J. Chem. Phys., 109 (1998) 6264-71.
312	B972	DFT with B972 exchange-correlation functional	P. J. Wilson, T. J. Bradley, and D. J. Tozer, 'Hybrid exchange-correlation functional determined from thermochemical data and ab initio potentials,' J. Chem. Phys., 115 (2001) 9233-42.
313	BHandH	DFT with BHandH exchange-correlation functional
314	BHandHLYP	DFT with BHandHLYP exchange-correlation functional
315	BLYP	DFT with BLYP exchange-correlation functional
316	BMK	DFT with BMK exchange-correlation functional	A. D. Boese and J. M. L. Martin, 'Development of Density Functionals for Thermochemical Kinetics,' J. Chem. Phys., 121 (2004) 3405-16.
317	BP86	DFT with BP86 exchange-correlation functional
318	CAM-B3LYP	DFT with CAM-B3LYP exchange-correlation functional
319	DCD-BLYP	DFT with DCD-BLYP exchange-correlation functional
320	DSD-PBEBP86	DFT with DSD-PBEBP86 exchange-correlation functional
321	HCTH	DFT with HCTH pure functional	A. D. Boese and N. C. Handy, 'A new parametrization of exchange-correlation generalized gradient approximation functionals,' J. Chem. Phys., 114 (2001) 5497-503.
322	HCTH93	DFT with HCTH93 pure functional
323	HCTH147	DFT with HCTH147 pure functional
324	HCTH407	DFT with HCTH407 pure functional
325	HFB	DFT with HFB exchange functional
326	HFS	DFT with HFS exchange functional
327	HSE	DFT with HSE exchange-correlation functional
328	HSE2PBE	DFT with HSE2PBE exchange-correlation functional
329	HSEh1PBE	DFT with HSEh1PBE exchange-correlation functional	T. M. Henderson, A. F. Izmaylov, G. Scalmani, and G. E. Scuseria, 'Can short-range hybrids describe long-range-dependent properties?,' J. Chem. Phys., 131 (2009) 044108.
330	HSEhPBE	DFT with HSEhPBE exchange-correlation functional
331	KT1	DFT with KT1 exchange-correlation functional
332	LB94	DFT with LB94 exchange-correlation functional
333	LC-wPBE	DFT with LC-wPBE exchange-correlation functional
334	LC-PBE	DFT with LC-PBE exchange-correlation functional
335	LDA	DFT with LDA exchange-correlation functional
336	M05	DFT with M05 exchange-correlation functional	Y. Zhao, N. E. Schultz, and D. G. Truhlar, 'Exchange-correlation functional with broad accuracy for metallic and nonmetallic compounds, kinetics, and noncovalent interactions,' J. Chem. Phys., 123 (2005) 194101: 1-18.
337	M05-2X	DFT with M05-2X exchange-correlation functional	Y. Zhao, N. E. Schultz, and D. G. Truhlar, 'Design of density functionals by combining the method of constraint satisfaction with parametrization for thermochemistry, thermochemical kinetics, and noncovalent interactions,' J. Chem. Theory and Comput., 2 (2006) 364-82.
338	M06	DFT with M06 exchange-correlation functional	Y. Zhao and D. G. Truhlar, 'The M06 suite of density functionals for main group thermochemistry, thermochemical kinetics, noncovalent interactions, excited states, and transition elements: two new functionals and systematic testing of four M06-class functionals and 12 other functionals,' Theor. Chem. Acc., 120 (2008) 215-41.
339	M06HF	DFT with M06HF exchange-correlation functional	Y. Zhao and D. G. Truhlar, 'Density Functional for Spectroscopy: No Long-Range Self-Interaction Error, Good Performance for Rydberg and Charge-Transfer States, and Better Performance on Average than B3LYP for Ground States,' J. Phys. Chem. A, 110 (2006) 13126-30.
340	M06-L	DFT with M06L pure functional	Y. Zhao and D. G. Truhlar, 'A new local density functional for main-group thermochemistry, transition metal bonding, thermochemical kinetics, and noncovalent interactions,' J. Chem. Phys., 125 (2006) 194101.
341	M06-2X	DFT with M062X exchange-correlation functional	Y. Zhao and D. G. Truhlar, 'The M06 suite of density functionals for main group thermochemistry, thermochemical kinetics, noncovalent interactions, excited states, and transition elements: two new functionals and systematic testing of four M06-class functionals and 12 other functionals,' Theor. Chem. Acc., 120 (2008) 215-41.
342	mPW1k	DFT with mPW1k exchange-correlation functional
343	mPW1LYP	DFT with mPW1LYP exchange-correlation functional
344	mPW1PBE	DFT with mPW1PBE exchange-correlation functional
345	mPW1PW91	DFT with mPW1PW91 exchange-correlation functional	C. Adamo and V. Barone, 'Exchange functionals with improved long-range behavior and adiabatic connection methods without adjustable parameters: The mPW and mPW1PW models,' J. Chem. Phys., 108 (1998) 664-75.
346	mPW3PBE	DFT with mPW3PBE exchange-correlation functional
347	O3LYP	DFT with O3LYP exchange-correlation functional
348	OLYP	DFT with OLYP exchange-correlation functional
349	optB88-vdW	DFT with optB88-vdW exchange-correlation functional
350	PBE	DFT with PBE exchange-correlation functional	J. P. Perdew, K. Burke, and M. Ernzerhof, 'Generalized gradient approximation made simple,' Phys. Rev. Lett., 77 (1996) 3865-68.
351	PBE1PBE	DFT with PBE1PBE exchange-correlation functional
352	PBEh1PBE	DFT with PBEh1PBE exchange-correlation functional	M. Ernzerhof and J. P. Perdew, 'Generalized gradient approximation to the angle- and system-averaged exchange hole,' J. Chem. Phys., 109 (1998)
353	PW91	DFT with PW91 exchange-correlation functional	J. P. Perdew, J. A. Chevary, S. H. Vosko, K. A. Jackson, M. R. Pederson, D. J. Singh, and C. Fiolhais, 'Atoms, molecules, solids, and surfaces: Applications of the generalized gradient approximation for exchange and correlation,' Phys. Rev. B, 46 (1992) 6671-87.
354	PW6B95	DFT with PW6B95 exchange-correlation functional
355	PWPB95-D3	DFT with PWPB95-D3 exchange-correlation functional
356	revPBE	DFT with revPBE exchange-correlation functional
357	revTPSS	DFT with revTPSS exchange-correlation functional	John P. Perdew, Adrienn Ruzsinszky, G�bor I. Csonka, Lucian A. Constantin, and Jianwei Sun, Erratum: Workhorse Semilocal Density Functional for Condensed Matter Physics and Quantum Chemistry' [Phys. Rev. Lett. 103, 026403 (2009)] Phys. Rev. Lett. 106 (2011) 179902(E).
358	revTPSS-D	DFT with revTPSS-D exchange-correlation functional
359	RPA	DFT with RPA exchange-correlation functional
360	RPBE	DFT with RPBE exchange-correlation functional
361	S12g	DFT with S12g exchange-correlation functional
362	S12h	DFT with S12h exchange-correlation functional
363	SAOP	DFT with SAOP exchange-correlation functional
364	SSB-D	DFT with SSB-D exchange-correlation functional
365	tau-HCTH	DFT with tau-HCTH pure functional
366	tHCTH	DFT with tHCTH pure functional	A. D. Boese and N. C. Handy, 'New exchange-correlation density functionals: The role of the kinetic-energy density,' J. Chem. Phys., 116 (2002) 9559-69.
367	tHCTHhyb	DFT with tHCTHhyb exchange-correlation functional
368	TPSSh	DFT with TPSSh exchange-correlation functional	J. M. Tao, J. P. Perdew, V. N. Staroverov, and G. E. Scuseria, 'Climbing the density functional ladder: Nonempirical meta-generalized gradient approximation designed for molecules and solids,' Phys. Rev. Lett., 91 (2003) 146401.
369	VSXC	DFT with VSXC pure functional	T. Van Voorhis and G. E. Scuseria, 'A never form for the exchange-correlation energy functional,' J. Chem. Phys., 109 (1998) 400-10.
370	wB97	DFT with wB97 exchange-correlation functional
371	wB97X	DFT with wB97X exchange-correlation functional
372	wB97XD	DFT with wB97XD exchange-correlation functional
373	X3LYP	DFT with X3LYP exchange-correlation functional	X. Xu and W. A. Goddard III, 'The X3LYP extended density functional for accurate descriptions of nonbond interactions, spin states, and thermochemical properties,' Proc. Natl. Acad. Sci. USA, 101 (2004) 2673-77.
374	XAlpha	DFT with XAlpha exchange functional
1000	MD	All-atom molecular dynamics
1001	Coarse-grain MD	Coarse-grain molecular dynamics
1002	Langevin MD	Langevin molecular dynamics (include noise and friction terms)
1010	Steepest descent	Steepest descent minimization method
1011	Conjugate gradient	Conjugate gradient minimization method
